# Supplementary material for: Mechanism of REST/NRSF regulation of clustered protocadherin α genes
Source: Nucleic Acids Res. 2021 Apr 13;49(8):4506–21. doi: 10.1093/nar/gkab248 (PMC8096226; doi:10.1093/nar/gkab248)
Supplement: gkab248_Supplemental_Files [file gkab248_supplemental_files.zip]

Archive with 2 entries (2 files):
- Supplementary Figures.pdf
- Supplementary Table S1.pdf
